# Supplementary material for: Long-term outcomes and risk factors for recurrence after lung segmentectomy
Source: Interdiscip Cardiovasc Thorac Surg. 2024 Jul 1;39(1):ivae125. doi: 10.1093/icvts/ivae125 (PMC11245319; doi:10.1093/icvts/ivae125)
Supplement: ivae125_Supplementary_Data [file ivae125_supplementary_data.zip]

Archive with 6 entries (6 files):
- Supplementary Fig3.pdf
- Supplementary Figure4.tif
- Supplementary Table1.docx
- Supplementary Table2.docx
- Supplementary Fig1.pdf
- Supplementary Fig2.pdf
